# Supplementary material for: Pre-Harvest Foliar Application of Chitooligosaccharide Modulates Aroma Quality of Cabernet Gernischt Wines
Source: Foods. 2026 Jun 12;15(12):2128. doi: 10.3390/foods15122128 (PMC13297753; doi:10.3390/foods15122128)
Supplement: Supplementary file 1 [file foods-15-02128-s001.zip]

Archive with 2 entries (2 files):
- foods-4342381-supplementary figures.pdf
- foods-4342381-supplementary tables.pdf
